# Supplementary material for: Auxin Dynamics and Transcriptome–Metabolome Integration Determine Graft Compatibility in Litchi (Litchi chinensis Sonn.)
Source: Int J Mol Sci. 2025 Apr 29;26(9):4231. doi: 10.3390/ijms26094231 (PMC12072320; doi:10.3390/ijms26094231)
Supplement: Supplementary file 1 [file ijms-26-04231-s001.zip]

Archive with 10 entries (10 files):
- __MACOSX/._Figure S1.png
- __MACOSX/._Figure S2.png
- __MACOSX/._Figure S3.jpg
- __MACOSX/._Figure S4.pdf
- __MACOSX/._Supplementary tables.xlsx
- Figure S1.png
- Figure S2.png
- Figure S3.jpg
- Figure S4.pdf
- Supplementary tables.xlsx
