# Supplementary material for: Auxin Dynamics and Transcriptome–Metabolome Integration Determine Graft Compatibility in Litchi (Litchi chinensis Sonn.)
Source: Int J Mol Sci. 2025 Apr 29;26(9):4231. doi: 10.3390/ijms26094231 (PMC12072320; doi:10.3390/ijms26094231)
Supplement: Supplementary file 1 [file ijms-26-04231-s001.zip › Supplementary tables.xlsx]

## Sheet: Table S1
Sample	Raw Reads	Clean Reads	Clean Base(G)	Error Rate(%)	Q20(%)	Q30(%)	GC Content(%)
CK1-1	49454132	47917710	7.19	0.01	97.64	93.43	44.28
CK1-2	55252026	54129226	8.12	0.01	97.64	93.32	44.49
CK1-3	51226634	50127516	7.52	0.01	97.74	93.51	44.6
CK2-1	57998228	56450768	8.47	0.01	97.69	93.47	44.5
CK2-2	49326590	47790420	7.17	0.01	97.71	93.62	44.38
CK2-3	52053982	49578342	7.44	0.01	97.67	93.54	43.79
CK3-1	64982516	62825838	9.42	0.01	97.75	93.7	43.88
CK3-2	50191744	48836310	7.33	0.01	97.75	93.72	43.85
CK3-3	51960174	50501048	7.58	0.01	97.71	93.56	43.68
CK4-1	53376544	51800014	7.77	0.01	97.7	93.55	44.21
CK4-2	53442784	51928406	7.79	0.01	97.71	93.59	44.8
CK4-3	48466442	47121686	7.07	0.01	97.77	93.68	44.34
NAA1-1	52869286	51601302	7.74	0.01	97.62	93.34	44.38
NAA1-2	58112450	56711238	8.51	0.01	97.67	93.4	44.91
NAA1-3	46837706	45827596	6.87	0.01	97.73	93.51	44.44
NAA2-1	57439106	55986620	8.4	0.01	97.64	93.34	44.74
NAA2-2	49357346	48281110	7.24	0.01	97.63	93.34	44.99
NAA2-3	50287060	49056428	7.36	0.01	97.64	93.37	44.5
NAA3-1	68312078	66730326	10.01	0.01	97.74	93.62	43.98
NAA3-2	54515138	53368746	8.01	0.01	97.69	93.5	44.13
NAA3-3	51217392	50071620	7.51	0.01	97.7	93.53	43.67
NAA4-1	56270934	54599746	8.19	0.01	97.7	93.49	44.5
NAA4-2	56031396	54507158	8.18	0.01	97.72	93.62	44.44
NAA4-3	57301186	55897166	8.38	0.01	97.84	93.85	44.86
TIBA1-1	52412196	51373878	7.71	0.01	97.59	93.25	44.82
TIBA1-2	60458874	59178868	8.88	0.01	97.64	93.3	44.65
TIBA1-3	53194390	52120142	7.82	0.01	97.73	93.51	44.75
TIBA2-1	55324168	54100356	8.12	0.01	97.63	93.3	44.74
TIBA2-2	52021710	51012552	7.65	0.01	97.66	93.43	44.91
TIBA2-3	54967032	53888670	8.08	0.01	97.62	93.31	44.89
TIBA3-1	67594238	65874450	9.88	0.01	97.68	93.48	44
TIBA3-2	58918340	57314720	8.6	0.01	97.7	93.57	44.08
TIBA3-3	54005598	52701772	7.91	0.01	97.69	93.51	43.68
TIBA4-1	56738554	54893854	8.23	0.01	97.59	93.24	46.58
TIBA4-2	56230412	54666590	8.2	0.01	97.69	93.55	44.43
TIBA4-3	53950614	52389776	7.86	0.01	97.78	93.69	44.49

## Sheet: Table S2
Gene ID	Primer
LITCHI021833.m1_1_F	TTCCTTGCTCCACGCTGG
LITCHI021833.m1_1_R	TCCGAGCAGTGCCCCTAT
LITCHI017644.m1_1_F	CCTCACCCGGAGCTTGTG
LITCHI017644.m1_1_R	TCGAGACCTGGGACTTGGT
LITCHI016495.m1_1_F	CCTCAAGGCCACAGCGAA
LITCHI016495.m1_1_R	CTGTTTCCGGGTCCGCAT
LITCHI025961.m1_1_F	GGGTCGGTGTCCACTGTG
LITCHI025961.m1_1_R	GGCCCAACTCCAGCTCAG
LITCHI027406.m1_1_F	TGATTTCTGGGCTGCCGG
LITCHI027406.m1_1_R	GTCGCCACCAACTACGCT
LITCHI027589.m1_1_F	TCCTGGACTTTGCCGCAG
LITCHI027589.m1_1_R	GCCAGAGAGTCCTGCACC
LITCHI007066.m1_1_F	GAGGGAATCCGCGACTCG
LITCHI007066.m1_1_R	TCAACAAGGCGCGTACGT
LITCHI015333.m1_1_F	CCTACGGGCTGTCTCCCT
LITCHI015333.m1_1_R	TCAGCCCGTACAGGAGCA
LITCHI005187.m1_1_F	GAGCAGTGATGGGCAGCA
LITCHI005187.m1_1_R	CACTTGGAGAGCCTGTGCA
LITCHI021833.m1_1_F	TCAAAGCCGGCCAGACTG
LITCHI021833.m1_1_R	ATCCTTGTTGCCGCGGAA
LITCHI000819.m1_1_F	TGCCCGTCAATTGCAAGAGA
LITCHI000819.m1_1_R	ATCCCAGCCCTAGACGCT
LITCHI000824.m1_1_F	CGCCAATTTCGATGAGGCC
LITCHI000824.m1_1_R	TAAGGGAGCCGCAACCAC
LITCHI004628.m1_1_F	TGAAGAAGCAAGTCCAGCGA
LITCHI004628.m1_1_R	TGCTCAAAGTTGTCCGTGGA
